# Supplementary material for: High-Definition 4K-3D Exoscope in Spine Surgery: A Single-Center Experience and Review of the Literature
Source: Medicina (Kaunas). 2024 Sep 10;60(9):1476. doi: 10.3390/medicina60091476 (PMC11434260; doi:10.3390/medicina60091476)
Supplement: Supplementary file 1 [file medicina-60-01476-s001.zip]

Archive with 1 entries (1 files):
- medicina-3128615-supplementary.pdf
